# Supplementary material for: Computational Evaluation of B-Cell Clone Sizes in Bulk Populations
Source: Front Immunol. 2018 Jun 29;9:1472. doi: 10.3389/fimmu.2018.01472 (PMC6034424; doi:10.3389/fimmu.2018.01472)
Supplement: Table S2 — Fasta files of IMGT human VH genes used for germline gene assignment. [file Data_Sheet_2.fasta]

>IGHJ1*01
GCTGAATACTTCCAGCACTGGGGCCAGGGCACCCTGGTCACCGTCTCCTCAG
>IGHJ2*01
CTACTGGTACTTCGATCTCTGGGGCCGTGGCACCCTGGTCACTGTCTCCTCAG
>IGHJ3*01
TGATGCTTTTGATGTCTGGGGCCAAGGGACAATGGTCACCGTCTCTTCAG
>IGHJ3*02
TGATGCTTTTGATATCTGGGGCCAAGGGACAATGGTCACCGTCTCTTCAG
>IGHJ4*01
ACTACTTTGACTACTGGGGCCAAGGAACCCTGGTCACCGTCTCCTCAG
>IGHJ4*02
ACTACTTTGACTACTGGGGCCAGGGAACCCTGGTCACCGTCTCCTCAG
>IGHJ4*03
GCTACTTTGACTACTGGGGCCAAGGGACCCTGGTCACCGTCTCCTCAG
>IGHJ5*01
ACAACTGGTTCGACTCCTGGGGCCAAGGAACCCTGGTCACCGTCTCCTCAG
>IGHJ5*02
ACAACTGGTTCGACCCCTGGGGCCAGGGAACCCTGGTCACCGTCTCCTCAG
>IGHJ6*01
ATTACTACTACTACTACGGTATGGACGTCTGGGGGCAAGGGACCACGGTCACCGTCTCCTCAG
>IGHJ6*02
ATTACTACTACTACTACGGTATGGACGTCTGGGGCCAAGGGACCACGGTCACCGTCTCCTCA-
>IGHJ6*03
ATTACTACTACTACTACTACATGGACGTCTGGGGCAAAGGGACCACGGTCACCGTCTCCTCA-
>IGHJ6*04
ATTACTACTACTACTACGGTATGGACGTCTGGGGCAAAGGGACCACGGTCACCGTCTCCTCAG
